# Supplementary material for: Highly diverse nirK genes comprise two major clades that harbour ammonium-producing denitrifiers
Source: BMC Genomics. 2016 Feb 29;17:155. doi: 10.1186/s12864-016-2465-0 (PMC4770552; doi:10.1186/s12864-016-2465-0)
Supplement: Additional file 3: — Comparison of qualitative performance of traditional and novel nirK primers on Bacteroidetes and non- Bacteroidetes strains. a +, PCR product of expected size, −, no PCR amplification, n/d, not determined. Expected size of PCR product is shown in parentheses. Total genomic DNA from a subset of eight strains was extracted according to the guanidium-thiocyanate-EDTA-sarkosyl method (Pitcher et al. 1989) and amplification was performed under following conditions: 25 μl reactions containing 2.5 μl PCR buffer (10x), 2.5 μl dNTPs (2 mM), 2 μl primer (10 μM), 0.5 μl Taq polymerase (1u/μl) and 25 ng DNA extract. Temperature-time profiles were as follows: initial denaturation at 95 °C for 2 min, followed by 35 cycli of 95 °C for 30 s, variable Ta depending on primer set for 1 min and 72 °C for 1 min. Final extension was performed at 72 °C for 10 min. b nirK primer pairs previously described by Hallin and Lindgren [33] c nirK primer pairs previously described by Braker et al. [34] d negative control, organisms known to contain nirS e positive control used in nirK gene amplification with traditional primers f Environmental samples included are soil, estuarine sediments and activated sludge. Identical temperature-time profiles and PCR mixes were used, with exception of the addition of BSA (1.26 μl of 2 mM concentration). (XLS 28 kb) [file 12864_2016_2465_MOESM3_ESM.xls]

## Sheet: Sheet1
Gene	Primer a	Sequence (5'-3')	Degeneracy
nirK	Bact4F	CCWGTDSSHWTGCAYAT	288
	Bact4Fa	GCKCCWGTRSSHWTGC	192
	Bact4R	GAYCAYKCYATYTTYMGDGC	384
	Bact3R	CAYKCYATYTTYMGDGC	192
	Bact1R	CNTTYAAYAARGGDGC	96
