# Supplementary material for: Highly diverse nirK genes comprise two major clades that harbour ammonium-producing denitrifiers
Source: BMC Genomics. 2016 Feb 29;17:155. doi: 10.1186/s12864-016-2465-0 (PMC4770552; doi:10.1186/s12864-016-2465-0)
Supplement: Additional file 4: — Bacteroidetes specific nirK primers designed in this study and their degree of degeneracy. a New Bacteroidetes primers designed using the 20 Bacteroidetes nirK gene sequences included in this study. In silico assessment of the six primer sets (forward primer Bact4Fa or Bact4F with reverse primer Bact4R, Bact3R or Bact1R) on our dataset, using the ‘Find motif sequence’ option in Mega 6.06 [67], indicated that the use of Bact4Fa compared to Bact4F as forward primers covered more Bacteroidetes nirK sequences. The level of matches with non-Bacteroidetes nirK sequences was very low (1.5–3.8 %) for all newly designed primer sets. (XLS 27 kb) [file 12864_2016_2465_MOESM4_ESM.xls]

## Sheet: Sheet1
		PCR product a
		F1aCu-R3Cu b	nirK1F-nirK5R c	Bact4Fa-Bact4R 55°	Bact4Fa-Bact3R 60°C	Bact4Fa-Bact1R 58°C	Bact4F-Bact4R 49°C	Bact4F-Bact3R 53°C	Bact4F-Bact1R 49°C
Species	Strain	(472)	(514)	(469)	(469)	(484)	(466)	(466)	(481)
Paracoccus denitrificans d	LMG 4049T	-	-	-	-	-	-	-	-
Achromobacter denitrificans e	LMG 1231T	+	+	n/d	n/d	n/d	n/d	n/d	n/d
Aequorivita sublithincola	DSM 14238	-	-	-	-	+	-	-	-
Belliella baltica	DSM 15883	-	-	+	+	+	+	+	+
Capnocytophaga sputigena	ATCC 33612	-	-	+	+	-	+	+	+
Capnocytophaga gingivalis	ATCC 33624	-	-	-	+	+	+	+	+
Capnocytophaga granulosa	ATCC 51502	-	-	-	-	-	-	-	-
Chryseobacterium gleum	ATCC 35910	-	-	-	+	+	-	-	+
Marivirga tractuosa	DSM 4126	-	-	+	+	+	+	-	+
Muricauda ruestringensis	DSM 13258	-	-	+	+	+	+	-	-
Environmental samples f		+	n/d	-	-	-	-	-	-
