# Supplementary material for: Highly diverse nirK genes comprise two major clades that harbour ammonium-producing denitrifiers
Source: BMC Genomics. 2016 Feb 29;17:155. doi: 10.1186/s12864-016-2465-0 (PMC4770552; doi:10.1186/s12864-016-2465-0)
Supplement: Additional file 5: — Overview of sequences used for Nap, Nar, NirS, Nor, Nos and NirV database building in CLC genomics Wb 7.5 to screen NirK genomes for the presence of these nitrogen cycling genes. Unique identifiers were included for each sequence and refer to the accession number of the protein database (pdb), UniProtKB/SwissProt or Genbank. NirB sequences were automatically obtained from the RAST server, and are therefore not included in this table. Multiple copies of certain genes of Bacillus azotoformans and Bacillus bataviensis were included. (XLS 34 kb) [file 12864_2016_2465_MOESM5_ESM.xls]

## Sheet: Sheet1
Gene	Overview sequences included
	Species	Strain number	Unique identifier
NapA	Escherichia coli	K-12	CQR81706.1
	Cupriavidus necator	ATCC 17699	WP_012624252.1
	Rhodobacter sphaeroides	ATCC 17023	1OGY_A
	Desulfovibrio desulfuricans	ATCC 27774	3ML1_A
	Bacillus azotoformans	LMG 9581	WP_003332434.1
NarG	Escherichia coli	K-12	3IR7_A
	Bacillus azotoformansNarG1	LMG 9581	EKN67265.1
	Bacillus azotoformansNarG2	LMG 9581	EKN66862.1
	Bacillus Bataviensis	LMG 21833	EKN65800.1
NirS	Paracoccus pantotrophus	LMD 92.63	WP_024843009.1
	Pseudomonas aeruginosa	PAO1	WP_003111532.1
	Paracoccus denitrificans	PD1222	WP_011748767.1
	Pseudomonas stutzeri	ATCC 14405	P24040.1
	Ca. Methylomirabilis oxyfera		CBE69462.1
NrfA	Dusulfovibrio vulgaris	DP4	2J7A_A
	Desulfovibrio desulfuricans	ATCC 27774	1OAH_A
	Bacillus selenitireducens	MLS10	WP_013172241.1
	Bacillus azotoformans	LMG 9581	EKN68642.1
	Bacillus batavensis	LMG 21833	EKN65993.1
Nor	Anaerophaga sp. qNor	HS1	WP_010526654.1
	Flavobacterium johnsoniae qNor	UW101	WP_012024479.1
	Neisseria gonorrhoea qNor		WP_003689179.1
	Bacillus azotoformans qNor1	LMG 9581	EKN71191.1
	Bacillus azotoformans qNor2	LMG 9581	EKN67270.1
	Staphyllococcus aureus qNor	P72360	WP_011748763.1
	Pseudomonas aeruginosa cNor	PAO1	WP_003113237.1
	Geobacillus stearothermophilus qNor		3AYF_A
	Bacillus sp. qNor1	1NLA3E	WP_015593973.1
	Bacillus sp. qNor2	1NLA3E	WP_015594703.1
	Bacillus bataviensis qNor1	LMG 21833	EKN66169.1
	Bacillus bataviensis qNor2	LMG 21833	AJLS01000055.1
NosZ	Paracoccus denitrificans	DSM 413	1FWX_A
	Geobacillus thermodenitrificans	NG80-2	WP_011887499.1
	Pseudomona stutzeri	ATCC 14405	WP_003279971.1
	Achromobacter cycloclastes		2IWF_A
	Desulfotomaculum ruminis	DSM 2154	WP_013841561.1
	Desulfitobacterium hafniense	T51	WP_011458974.1
	Bacillus azotoformans NosZ1	LMG 9581	EKN71177.1
	Bacillus azotoformans NosZ2	LMG 9581	EKN68157.1
	Bacillus azotoformans NosZ3	LMG 9581	EKN63216.1
NirV	Rhodobacter sphaeroides	ATCC 17025	ABP70489.1
	Rhodobacter sphaeroides	KD131	WP_041669266.1
	Rhodobacter sp.	AKP1	EKX56952.1
	Maritimibacter alkaliphilus	HTCC2654	WP_008332234.1
